# Supplementary material for: Rapid localized spread and immunologic containment define Herpes simplex virus-2 reactivation in the human genital tract
Source: eLife. 2013 Apr 16;2:e00288. doi: 10.7554/eLife.00288 (PMC3629793; doi:10.7554/eLife.00288)
Supplement: Figure 1—source data 1. — Source data for Figure 1, Figure 1—figure supplement 1, Figure 1—figure supplement 2 and Figure 1—figure supplement 3. DOI: http://dx.doi.org/10.7554/eLife.00288.008 [file elife00288s001.xlsx]

## Sheet: 1a
time_since_start	Log10_cml
0	6.9
4	7.16
9	7.05
14	6.64
19	6.83
24	6.89
29	6.45
34	6.34
39	6.59
44	6.64
49	7.04
54	6.59
59	6.55
64	6.37
69	6.28
74	6.24
78	6.06
84	5.93
89	5.98
94	5.98
99	5.97
104	5.89
109	5.77
114	5.82
119	5.77
124	6.07
129	6.31
135	5.93
139	6.29
144	6.7
149	6.62
154	6.6
159	6.29
164	5.93
169	6.42
174	5.88
179	6.15
184	5.77
189	5.76
194	6.05
199	5.49
204	5.56
209	5.7
214	5.69
219	5.79
224	5.83
229	5.5
235	5.86

## Sheet: 1d
time	start time	vL
1.08	0	0
1.16	0.08	4.05
1.25	0.17	5.42
1.33	0.25	6.83
1.41	0.33	3.95
1.58	0.5	5.15
1.66	0.58	5.08
1.83	0.75	5.74
2	0.92	6.37
2.08	1	6.07
2.16	1.08	6.17
2.25	1.17	7.42
2.33	1.25	7.42
2.41	1.33	7.76
2.5	1.42	7.44
2.58	1.5	6.71
2.66	1.58	6.84
2.83	1.75	7.34
3	1.92	6.77
3.08	2	6.81
3.16	2.08	5.87
3.25	2.17	5.54
3.33	2.25	6.07
3.41	2.33	5.59
3.5	2.42	5.62
3.58	2.5	5.61
3.66	2.58	5.75
3.83	2.75	6.21
4	2.92	6.22
4.08	3	5.1
4.16	3.08	5.37
4.25	3.17	3.63
4.33	3.25	4.64
4.41	3.33	4.81
4.5	3.42	4.63
4.58	3.5	4.58
4.66	3.58	3.9
4.83	3.75	4.95
5	3.92	5.3
5.08	4	3.23
5.16	4.08	4.12

## Sheet: 1e
time	vL
0	0
0.25	4.67
0.5	5.3
0.75	6.64
1	6.43
1.25
1.5	7.26
1.75	6.21
2	7.12
2.25	6.98
2.5	6.22
2.75	6.34
3	7.11
3.25	5.07
3.5	6.08
3.75	6.28
4	5.03
4.25	7.09
4.5	6.79
4.75	7.35
5	6.8
5.25	7.6
5.5	7.39
5.75	7.48
6	7
6.25	7.19
6.5	7.23
6.75	7.27
7	6.13
7.25	5.94
7.5	5.68
7.75	5.81
8	5.13
8.25	5.63
8.5	5.91
8.75	6.22
9	5.89
9.25
9.5	5.07
9.75	6.01
10	6.06
10.25	7.03
10.5	6.75
10.75	6.91
11	6.38
11.25	6.36
11.5	6.21
11.75	6.18
12	6.09
12.25	5.85
12.5
12.75	5.5
13	5.19
13.25	4.53
13.5	2.47
13.75	2.17
14
14.25	5.01
14.5	5.21
14.75	3.86
15	4.98
15.25	4.65
15.5	5.38
15.75	4.79
16	4.99
16.25	3.44
16.5	3.37
16.75	2.78
17	3.77
17.25	0
17.5
17.75

## Sheet: 1S1a
time_since_start	Log10_cml
0	6.71
5	7.07
11	6.91
15	6.29
20	6.51
25	6.21
30	6.29
35	6.8
40	6.08
45	6.44
50	6.31
55	6.15
60	6.33
65	6.34
70	6.38
75	6.73
80	6.15
85	6.34
90	6.72
95	6.9
100	6.19
105	6.31
110	6.72
115	7.04
120	6.81
125	6.38
130	6.25
135	6.89
140	6.69
145	6.72
150	6.62
155	6.45
160	6.11
165	6.64
170	6.67
175	6.73
181	6.63
185	7.2
190	7.15
195	6.82
200	6.8
206	6.88
210	6.84
215	6.08
220	5.81
225	5.93
230	6.49
235	6.41

## Sheet: 1S1b
time_since_start	Log10_cml
0	6.81
5	7.66
11	7.62
15	7.37
20	7.18
25	7.34
30	7.08
35	7.21
40	7.74
45	6.85
50	7.03
55	6.66
60	6.59
65	6.23
70	6.56
75	6.34
80	6.77
85	6.86
90	6.82
95	6.87
100	7.06
105	6.58
110	6.46
115	6.88
120	6.77
125	7.4
130	6.83
135	7.05
140	6.58
145	6.54
150	6.71
155	6.89
160	7.14
165	6.87
170	6.2
175	6.55
181	6.28
185	6.71
190	5.95
195	6.09
200	6.31
206	6.7
210	6.61
215	6.78
220	5.93
225	7.47
230	6.84
235	6.74

## Sheet: 1S2a
time	start time	vL
0.31	0	6.4
0.41	0.1	7.2
0.5	0.19	7.39
0.58	0.27	7.3
0.66	0.35	7.27
0.75	0.44	6.52
0.91	0.6	6.6
1.08	0.77	7.2
1.16	0.85	6.67
1.25	0.94	7.36
1.33	1.02	6.66
1.41	1.1	6.6
1.5	1.19	7.6
1.58	1.27	7.12
1.75	1.44	7.2
1.91	1.6	6.65
2.08	1.77	5.88
2.16	1.85	6.58
2.25	1.94	7.02
2.33	2.02	7.12
2.41	2.1	7.53
2.5	2.19	6.37
2.58	2.27	7.9
2.66	2.35	7.41
2.75	2.44	6.96
2.91	2.6	6.13
3.08	2.77	7.14
3.16	2.85	7.16
3.25	2.94	6.85
3.33	3.02	6.51
3.41	3.1	5.94
3.5	3.19	6.47
3.58	3.27	7.05
3.66	3.35	7.18
3.75	3.44	7.69
3.91	3.6	7.33
4.08	3.77	7.56
4.16	3.85	6.61
4.25	3.94	5.79
4.33	4.02	5.43
4.41	4.1	4.67
4.5	4.19	4.73
4.58	4.27	4.96
4.66	4.35	5.26
4.75	4.44	5.2
4.91	4.6	6.63
5.08	4.77	6.61
5.16	4.85	6.22
5.25	4.94	5.86
5.33	5.02	6.53
5.41	5.1	5.82

## Sheet: 1S2b
time	start time	vL
0	0	6.78
0.12	0.12	6.65
0.21	0.21	8.2
0.3	0.3	7.9
0.38	0.38	7.87
0.46	0.46	7.42
0.54	0.54	7.87
0.75	0.75	8.44
0.87	0.87	7.86
0.94	0.94	8.09
1.04	1.04	8.15
1.12	1.12	7.63
1.2	1.2	7.85
1.3	1.3	7.09
1.38	1.38	7.44
1.45	1.45	7.3
1.55	1.55	7.15
1.7	1.7	6.13
1.87	1.87	6.36
1.95	1.95	6.3
2.04	2.04	6.24
2.12	2.12	6.54
2.21	2.21	6.14
2.31	2.31	6.25
2.39	2.39	6.42
2.46	2.46	6.69
2.54	2.54	6.87
2.7	2.7	6.37
2.87	2.87	6.31
2.96	2.96	6.55
3.04	3.04	6.64
3.13	3.13	6.56
3.2	3.2	6.9
3.29	3.29	6.99
3.37	3.37	6.73
3.46	3.46	6.49
3.54	3.54	6.87
3.71	3.71	6.6
3.88	3.88	6.62
3.95	3.95	6.59
4.04	4.04	6.56
4.13	4.13	7.01
4.2	4.2	7.1
4.29	4.29	6.53
4.38	4.38	5.33
4.46	4.46	6.29
4.54	4.54	6.13
4.7	4.7	6.03
4.88	4.88	6.22
4.96	4.96	5.41

## Sheet: 1S2c
time	start time	vL
0.04	0	4.84
0.12	0.08	4.05
0.2	0.16	3.94
0.29	0.25	4.08
0.37	0.33	4.32
0.45	0.41	6.45
0.54	0.5	5.61
0.7	0.66	6.09
0.87	0.83	6.7
0.95	0.91	6.68
1.04	1	6.79
1.12	1.08	6.55
1.2	1.16	5.59
1.29	1.25	6.05
1.37	1.33	5.54
1.45	1.41	5.82
1.54	1.5	4.89
1.7	1.66	4.42
1.87	1.83	5.22
1.95	1.91	4.95
2.04	2	4.57
2.12	2.08	4.26
2.2	2.16	4.17
2.29	2.25	4.56
2.37	2.33	3.95
2.45	2.41	3.81
2.54	2.5	3.95
2.7	2.66	3.56
2.87	2.83	3.41
2.95	2.91	5.32
3.04	3	5.42
3.12	3.08	5
3.2	3.16	4.91
3.29	3.25	5.63
3.37	3.33	5.02
3.45	3.41	4.75
3.54	3.5	5.03
3.7	3.66	4.21
3.87	3.83	4.9
3.95	3.91	4.7
4.04	4	4.52
4.12	4.08	4.39
4.2	4.16	5.22
4.29	4.25	4.3
4.37	4.33	4.53
4.45	4.41	4.65
4.54	4.5	3.69
4.7	4.66	5.25
4.87	4.83	5.67
4.95	4.91	5.19

## Sheet: 1S2d
	time	start time	vL
0	0	0	6.13194	27100
0	0.58	0.58	8.08315	2.42201e+06
1	0.35	1.35	7.01551	207271
1	0.44	1.44	7.11734	262041
1	0.52	1.52	6.35612	45409.5
1	0.6	1.6	6.66523	92524.9
1	0.69	1.69	6.87954	151556
1	0.77	1.77	6.40246	50523.2
1	0.85	1.85	4.59056	779.09
2		2	4.66886	933.01
2	0.19	2.19	4.91038	1627.08
2	0.33	2.33	5.5577	7223.13
2	0.42	2.42	6.70518	101440
2	0.52	2.52	5.70165	10061.9
2	0.6	2.6	4.9357	1724.77
2	0.69	2.69	4.45067	564.55
2	0.85	2.85	3.37921	47.89
3	0.34	3.34	3.84924	141.34
3	0.44	3.44	4.2066	321.83
3	0.49	3.49	3.28668	38.7
3	0.58	3.58	3.45728	57.32
3	0.67	3.67	3.43815	54.85
3	0.75	3.75	3.35793	45.6
3	0.83	3.83	3.44979	56.34
3	0.92	3.92	2.8791	15.14
4	0	4	2.81624	13.1
4	0.19	4.19	3.4769	59.97
4	0.33	4.33	3.19451	31.3
4	0.42	4.42	3.14551	27.96
4	0.52	4.52	2.79761	12.55
4	0.75	4.75	3.00518	20.24
4	0.83	4.83	2.76418	11.62
5	0.02	5.02	#NUM!	0
5	0.19	5.19	2.9284	16.96
5	0.35	5.35	2.76604	11.67
5	0.44	5.44	3.16982	29.57
5	0.52	5.52	2.69417	9.89
5	0.6	5.6	2.22272	3.34
5	0.69	5.69	2.39707	4.99
5	0.77	5.77	2.33945	4.37
5	0.85	5.85	#NUM!	0
5	0.94	5.94	1.97543	1.89
6	0.02	6.02	2.64933	8.92
6	0.19	6.19	1.93952	1.74
6	0.35	6.35	#NUM!	0
6	0.45	6.45	#NUM!	0
6	0.54	6.54	#NUM!	0
6	0.65	6.65	1.90037	1.59
6	0.73	6.73	#NUM!	0
6	0.81	6.81	#NUM!	0
6	0.9	6.9	#NUM!	0
6	0.98	6.98	#NUM!	0
7	0.15	7.15	#NUM!	0
7	0.33	7.33	#NUM!	0
7	0.42	7.42	#NUM!	0
7	0.5	7.5	#NUM!	0
7	0.58	7.58	#NUM!	0
7	0.67	7.67	#NUM!	0
7	0.75	7.75	#NUM!	0
7	0.83	7.83	#NUM!	0
7	0.92	7.92	#NUM!	0
8	0.02	8.02	#NUM!	0
8	0.19	8.19	#NUM!	0

## Sheet: 1S3
time	vL
0	0
0.25	6.08
0.5	6.35
0.75	6.09
1	7.46
1.25	7.73
1.5	7.8
1.75	8.01
2	7.9
2.25	7.77
2.5	7.21
2.75	6.67
3	7.42
3.25	7.3
3.5	6.59
3.75	7.36
4	7.74
4.25	7.47
4.5	7.77
4.75	6.62
5	6.05
5.25	5.37
5.5	6.59
5.75	6.22
6	4.11
6.25	4.18
6.5	4.43
6.75	3.79
7	4.25
7.25	3.06
7.5	2.83
7.75	3.33
8	0
