# Supplementary material for: Rapid localized spread and immunologic containment define Herpes simplex virus-2 reactivation in the human genital tract
Source: eLife. 2013 Apr 16;2:e00288. doi: 10.7554/eLife.00288 (PMC3629793; doi:10.7554/eLife.00288)
Supplement: Figure 2—source data 1. — Source data for Figure 2 and Figure 2—figure supplement 1. DOI: http://dx.doi.org/10.7554/eLife.00288.014 [file elife00288s002.xlsx]

## Sheet: 2a
day	s1	s2	s3	s4	s5	s6	s7	s8	s9	s10	s11	s12	s13	s14	s15	s16	s17	s18	s19	s20	s21	s22
1	0	0	0	0	0	0	0	0	0	0	0	0	0	0	0	0	0	0	0	0	0	0
2	0	0	0	0	0	0	0	0	0	0	0	0	0	0	0	0	0	0	0	0	0	0
3	0	0	0	0	0	0	0	0	0	0	0	0	0	0	0	0	0	0	0	0	0	0
4
5
6	0	0	0	0	0	0	0	0	0	0	0	0	0	0	0	0	0	0	0	0	0	0
7	2.51	0	0	0	0	0	0	0	0	0	0	0	0	0	0	0	0	0	0	0	0	0
8	0	0	0	0	0	0	0	0	0	0	0	0	0	0	0	0	0	0	0	0	0	0
9	0	0	0	0	0	0	0	0	0	0	0	0	0	0	0	0	0	0	0	0	0	0
10	0	0	0	0	0	0	0	0	0	0	0	0	0	0	0	0	0	0	0	0	0	0
11
12
13
14	0	0	0	0	0	0	0	0	0	0	0	0	0	0	0	0	0	0	0	0	0	0
15	0	0	0	0	0	0	0	0	0	0	0	0	0	0	0	0	0	0	0	0	0	0
16	0	0	0	0	0	0	0	0	0	0	0	0	0	0	0	0	0	0	0	0	0	0
17	0	0	0	0	0	0	0	0	0	0	0	0	0	0	0	0	0	0	0	0	0	0
18
19
20	0	0	0	0	0	0	0	0	0	0	0	0	0	0	0	0	0	0	0	0	0	0
21	0	0	0	0	0	0	0	0	0	0	0	2.22	0	0	0	0	0	0	0	0	0	0
22	0	0	0	0	0	0	0	0	0	0	0	0	0	0	0	0	0	0	0	0	0	0
23	0	0	0	0	0	0	0	0	0	0	0	0	0	0	0	0	0	0	0	0	0	0
24	0	0	0	0	0	0	0	0	0	0	0	0	0	0	0	0	0	2.53	0	0	0	0
25
26
27	0	0	0	0	0	0	0	0	0	0	0	0	0	0	0	0	0	0	0	0	0	0

## Sheet: 2S1
day	s1	s2	s3	s4	s5	s6	s7	s8	s9	s10	s11	s12	s13	s14	s15	s16	s17	s18	s19	s20	s21	s22
1	0	2.91	0	0	0	0	0	2.49	0	0	0	0	3.05	0	4.12	3.25	3.45	3.15	5.53	5.31	6.17	6.3
2	0	0	0	2.63	0	2.59	0	0	0	0	0	0	0	0	3.04	0	3.38	3.07	4.44	3.71	4.07	5.93
3	0	0	0	0	0	0	0	0	0	0	0	0	0	0	0	0	0	0	3.01	0	3.44	4.41
4	0	0	0	0	0	0	0	0	0	0	0	0	0	0	0	0	0	0	0	0	0	0
5	0	0	0	0	0	0	0	0	0	0	0	0	0	0	0	0	0	0	0	0	0	0
6
7
8	0	0	0	0	0	0	0	0	2.44	0	0	0	0	0	0	0	0	0	0	0	0	2.22
9	0	0	0	0	0	0	0	0	0	0	0	0	0	0	0	0	0	0	0	0	0	3.06
10	0	0	0	0	2.78	0	0	0	0	0	0	0	0	0	0	0	0	0	0	0	0	0
11
12
13
14
15
16	5.79	6.43	5.57	5.85	5.73	5.21	5.91	5.83	5.39	5.63	7.05	5.24	5.81	5.66	5.1	4.92	4.42	5.37	4.92	4.3	5.34	5.26
17	4.02	5.07	4.79	4.53	4.53	4.44	5.37	4.55	4.66	5.32	6.64	3.96	4.19	5.03	4.26	4.2	3.59	3.5	3.36	3.08	4.62	4.09
18
19	0	0	0	0	0	3.09	0	0	0	0	0	2.27	0	0	0	0	0	0	0	0	0	0
20
21
22	0	0	0	0	0	0	0	0	0	0	0	0	0	0	0	0	0	0	0	0	0	0
23	0	0	0	0	0	0	0	0	0	0	0	0	0	0	0	0	0	0	0	0	0	0
24	0	0	0	0	0	0	0	0	0	0	0	0	0	0	0	0	0	0	2.36	0	0	2.24
25	0	0	2.22	0	2.75	0	0	2.33	0	0	0	0	0	0	0	0	0	0	0	0	0	0
26	0	0	0	0	0	0	0	0	0	0	0	0	0	0	0	0	0	0	0	0	0	0
27
28
29	0	0	0	0	0	0	0	0	0	0	0	0	0	0	0	0	0	0	0	0	2.48	0
30	0	0	0	0	0	0	0	0	0	0	0	0	0	0	0	0	0	2.92	0	0	0	0
31	4.15	4.03	3.7	4.15	3.71	3.83	3.81	4.78	5.25	4.46	6.28	4.37	4.01	4.6	2.64	2.8	3.84	3.92	3.9	3.9	4.13	4.46
