# Supplementary material for: Rapid localized spread and immunologic containment define Herpes simplex virus-2 reactivation in the human genital tract
Source: eLife. 2013 Apr 16;2:e00288. doi: 10.7554/eLife.00288 (PMC3629793; doi:10.7554/eLife.00288)
Supplement: Figure 4—source data 1. — Source data for Figure 4. DOI: http://dx.doi.org/10.7554/eLife.00288.022 [file elife00288s003.xlsx]

## Sheet: 4a
	Percent swabs	Model
2-3	3.14	2.34
3-4	2.91	2.55
4-5	3.05	2.86
5-6	3.48	4.15
6-7	3.17	3.88
7-8	1.76	1.18
8-9	0.51	0.09
>9	0.15	0

## Sheet: 4b
Episode rate	Model
15.3	14.2

## Sheet: 4c
Initiation to peak slope	Model slope		Peak to termination slope	Model slope
5	5.24		3.6	3.72

## Sheet: 4d
	Duration (No interval censoring)	Model	Duration (Interval censoring)
1	28.82	38.8	37.65
2	12.17	17.2	13.63
3	10.27	10.4	10.49
4	6.28	6.2	6.67
5	8.35	4.8	7.84
6	5.85	4.4	5.1
7	3.29	3.2	2.84
8	3.89	4.2	3.14
9	2.97	1.4	2.16
>9	18.11	9.4	10.49

## Sheet: 4e
	First positive swab	Model
2-3	34.02	27.6
3-4	17.94	19.8
4-5	14.12	12.4
5-6	13.73	18.6
6-7	12.25	14.8
7-8	6.47	6.4
8-9	1.47	0.4
>9	0	:

## Sheet: 4f
	Last positive swab	Model
2-3	46.96	46.8
3-4	26.37	32.6
4-5	16.18	15
5-6	7.65	5.6
6-7	1.86	0
7-8	0.98	0
8-9	0	0
>9	0	0

## Sheet: 4g
	Peak swab	Model
2-3	26.67	25
3-4	14.31	13
4-5	10.49	9.2
5-6	13.53	16.6
6-7	16.18	17.6
7-8	14.9	16.4
8-9	3.53	2.2
>9	0.39	0
